# Supplementary material for: Catalytic Adsorptive Stripping Voltammetric Determination of Germanium Employing the Oxidizing Properties of V(IV)-HEDTA Complex and Bismuth-Modified Carbon-Based Electrodes
Source: Membranes (Basel). 2021 Jul 13;11(7):524. doi: 10.3390/membranes11070524 (PMC8308015; doi:10.3390/membranes11070524)
Supplement: Supplementary file 1 [file membranes-11-00524-s001.zip]

Archive with 1 entries (1 files):
- membranes-1285275-supplementary.pdf
